# Supplementary material for: Self-Folding of Naked Segment 8 Genomic RNA of Influenza A Virus
Source: PLoS One. 2016 Feb 5;11(2):e0148281. doi: 10.1371/journal.pone.0148281 (PMC4743857; doi:10.1371/journal.pone.0148281)
Supplement: S1 Dataset — (XLSX) [file pone.0148281.s001.xlsx]

## Sheet: vRNA8
vRNA8
Position	Base	SHAPE reactivity	DMS reactivity
1	A	-999	0.065
2	G	-0.011	0.044
3	U	-0.001	-0.020
4	A	0.032	0.093
5	G	0.000	0.072
6	A	-999	0.068
7	A	-999	0.079
8	A	-999	0.096
9	C	-0.023	0.018
10	A	0.123	0.177
11	A	0.067	0.166
12	G	-999	-999
13	G	-999	-999
14	G	0.037	-0.001
15	U	-0.095	-0.027
16	G	-0.179	0.030
17	U	0.067	-0.022
18	U	0.172	-0.016
19	U	0.240	0.018
20	U	0.033	-0.021
21	U	0.132	0.040
22	U	0.118	-0.106
23	A	0.337	0.391
24	U	0.237	0.037
25	C	0.465	0.367
26	A	0.356	0.454
27	U	0.386	-0.028
28	U	0.412	-0.056
29	A	0.321	0.224
30	A	0.139	0.196
31	A	0.204	0.264
32	U	0.234	-0.111
33	A	0.628	0.648
34	A	0.410	0.606
35	G	0.000	0.064
36	C	-999	0.093
37	U	-0.048	-0.033
38	G	-999	-999
39	A	0.053	0.214
40	A	0.149	0.899
41	A	0.125	1.063
42	C	0.051	1.338
43	G	0.064	-999
44	A	-999	0.077
45	G	0.032	0.017
46	A	0.043	0.153
47	A	-999	0.258
48	G	0.000	-999
49	G	0.126	-0.007
50	C	-0.064	0.307
51	U	0.277	0.068
52	C	0.051	0.212
53	U	0.046	-999
54	U	0.271	0.003
55	A	0.386	0.349
56	U	0.228	0.056
57	C	0.035	0.220
58	U	0.025	0.020
59	C	0.000	0.073
60	U	0.221	0.007
61	U	0.186	-0.042
62	G	-999	-999
63	C	0.104	0.101
64	U	0.000	0.042
65	C	0.054	0.046
66	C	0.260	0.697
67	A	0.269	0.860
68	C	0.117	0.345
69	U	0.194	0.035
70	U	0.330	-0.009
71	C	0.295	0.333
72	A	0.188	1.611
73	A	0.126	0.342
74	G	0.028	0.047
75	C	-999	0.127
76	A	-0.132	0.234
77	G	0.119	0.088
78	U	0.264	0.021
79	A	0.217	0.168
80	G	0.025	0.024
81	U	0.203	0.000
82	U	0.216	-0.017
83	G	0.023	0.066
84	U	0.095	0.010
85	A	0.181	0.113
86	A	0.057	0.144
87	G	-0.039	-999
88	G	-0.053	-0.018
89	C	-0.051	0.072
90	U	0.246	0.028
91	U	0.122	0.008
92	G	0.134	-0.020
93	C	0.440	0.021
94	A	0.251	0.155
95	U	0.315	0.130
96	A	0.335	0.391
97	A	0.201	0.223
98	A	0.108	0.390
99	C	-0.128	0.109
100	G	0.095	0.127
101	U	-0.069	0.036
102	U	0.074	0.143
103	A	0.831	0.658
104	U	0.713	0.132
105	C	0.255	0.084
106	U	-0.156	-0.288
107	G	0.066	-0.098
108	U	0.459	0.038
109	U	0.275	0.004
110	C	0.259	0.188
111	G	-0.271	-999
112	A	0.000	0.226
113	A	0.024	0.158
114	G	0.103	0.012
115	C	0.122	-0.013
116	U	-0.114	-999
117	G	0.263	0.101
118	U	0.189	0.034
119	U	-999	0.011
120	U	0.072	-999
121	U	0.053	-0.010
122	C	0.122	0.046
123	U	0.066	-999
124	G	0.201	-0.050
125	U	0.177	-0.090
126	A	0.253	0.254
127	A	0.171	0.050
128	U	0.085	0.000
129	U	0.106	-0.013
130	U	0.179	-0.020
131	U	0.215	0.192
132	C	0.338	-0.089
133	A	0.038	0.472
134	A	0.233	0.458
135	U	0.270	0.061
136	C	0.490	0.122
137	U	0.191	0.016
138	A	0.339	0.327
139	U	0.537	-0.044
140	G	0.407	-999
141	U	-0.019	0.121
142	C	0.111	0.100
143	U	0.085	0.016
144	U	0.038	0.016
145	A	0.312	0.401
146	C	0.180	0.032
147	U	0.066	-0.014
148	U	0.170	-0.024
149	C	0.021	-0.010
150	U	-0.017	-999
151	U	-0.008	0.087
152	C	0.201	-0.082
153	A	0.054	1.070
154	A	0.185	0.965
155	U	0.262	0.105
156	C	0.093	0.061
157	A	-0.049	0.138
158	G	-999	-999
159	C	-0.062	-999
160	C	0.047	0.205
161	A	0.039	0.352
162	C	0.114	0.047
163	C	-999	0.167
164	U	-0.060	-999
165	U	0.048	0.131
166	A	0.057	0.592
167	U	0.215	0.057
168	U	0.181	0.075
169	U	0.141	-0.013
170	C	-999	0.060
171	U	0.131	-0.018
172	U	0.326	0.073
173	C	0.929	-0.197
174	A	0.685	0.524
175	A	0.394	0.643
176	A	0.153	0.259
177	C	0.103	0.207
178	U	0.277	-999
179	U	0.292	0.037
180	C	-0.027	-999
181	U	0.335	-0.073
182	G	0.139	-999
183	A	0.355	0.308
184	C	0.080	0.266
185	U	-0.061	0.544
186	C	0.841	-0.190
187	A	0.353	0.549
188	A	0.517	0.198
189	U	0.455	-0.021
190	U	0.139	-999
191	G	0.549	0.150
192	U	-999	-999
193	U	0.062	-0.004
194	C	-0.017	0.053
195	U	0.113	0.014
196	C	0.053	0.043
197	G	-999	-999
198	C	0.004	0.010
199	C	0.241	0.153
200	A	0.145	0.095
201	U	0.305	0.008
202	U	0.675	-999
203	U	0.711	-0.015
204	A	0.255	0.305
205	C	0.058	-0.034
206	C	-999	0.089
207	G	0.667	-999
208	U	0.577	-0.036
209	U	0.740	0.023
210	U	0.396	0.000
211	C	0.032	0.129
212	U	0.062	0.003
213	G	0.598	0.108
214	A	0.589	0.098
215	U	0.162	-0.025
216	U	0.208	0.034
217	U	0.263	-0.015
218	G	-0.023	-999
219	G	0.000	0.052
220	A	0.076	0.252
221	G	-999	-999
222	G	0.057	0.099
223	G	0.000	-999
224	A	0.027	0.122
225	G	0.032	-999
226	U	0.298	0.016
227	G	-0.099	0.193
228	G	0.128	-0.073
229	A	0.164	0.295
230	A	0.000	0.289
231	G	0.435	-999
232	U	0.000	-999
233	C	0.056	0.065
234	U	0.102	-999
235	C	0.016	0.166
236	C	0.048	-999
237	C	0.073	-999
238	A	1.791	0.845
239	U	0.000	-999
240	C	0.187	0.135
241	C	-999	0.504
242	U	0.106	-999
243	C	-0.246	2.626
244	A	0.271	0.688
245	U	0.111	0.050
246	C	0.327	-0.048
247	A	-0.120	1.301
248	C	1.989	2.891
249	U	1.222	-0.300
250	G	0.196	0.057
251	U	0.830	-0.384
252	U	0.000	-0.796
253	U	0.072	-0.073
254	C	-0.038	-0.086
255	U	-0.125	-0.082
256	C	-999	-0.145
257	C	0.406	-0.199
258	A	0.178	0.553
259	A	0.099	0.136
260	G	0.195	-999
261	C	-0.091	0.085
262	G	0.044	-999
263	A	0.145	0.401
264	A	0.243	0.411
265	U	0.234	0.017
266	C	0.100	0.066
267	U	0.012	-0.058
268	C	0.068	0.141
269	U	0.192	-0.027
270	G	-999	-0.104
271	U	0.303	-0.153
272	A	0.545	0.621
273	U	0.432	-0.268
274	A	0.414	0.613
275	G	0.278	-0.195
276	U	0.166	-0.067
277	U	0.209	-0.020
278	U	0.083	-0.046
279	C	0.180	-0.053
280	A	0.145	0.154
281	G	-999	-999
282	U	0.059	-0.099
283	G	0.103	0.064
284	A	-0.074	0.039
285	C	0.079	0.389
286	U	0.187	0.030
287	C	0.220	0.024
288	G	0.145	-0.042
289	A	0.158	0.335
290	A	0.127	0.522
291	C	0.104	0.252
292	U	0.220	0.059
293	G	0.097	0.043
294	U	0.267	-0.235
295	G	0.113	0.075
296	U	0.281	-999
297	U	0.289	-0.423
298	A	-999	0.660
299	U	0.565	-999
300	C	0.883	-0.142
301	A	0.500	0.710
302	U	0.166	-0.003
303	U	0.066	-0.031
304	C	0.173	-0.019
305	C	0.917	-0.276
306	A	0.154	0.336
307	U	0.171	0.008
308	U	0.339	-0.066
309	C	-0.080	0.104
310	A	1.916	1.370
311	A	0.833	0.874
312	G	1.238	-0.352
313	U	0.000	0.138
314	C	-999	-999
315	C	0.000	0.035
316	U	0.025	0.032
317	C	0.094	0.033
318	C	0.359	0.468
319	G	0.723	0.137
320	A	0.371	0.556
321	U	0.610	-0.043
322	G	-999	0.067
323	A	-999	0.075
324	G	-999	-999
325	G	-999	-999
326	A	0.061	0.076
327	C	1.838	0.198
328	G	0.301	-999
329	C	-999	0.162
330	C	0.913	-0.051
331	A	0.114	0.358
332	A	0.097	0.181
333	U	0.179	-0.038
334	U	0.393	-0.143
335	G	0.434	0.042
336	C	1.033	1.376
337	A	0.356	0.480
338	U	0.807	0.105
339	U	0.269	-0.036
340	U	0.099	-0.066
341	U	0.214	0.018
342	U	0.104	-0.014
343	G	-999	-999
344	A	-999	0.212
345	C	0.425	-0.069
346	A	0.207	0.704
347	U	0.057	-999
348	C	0.115	0.151
349	C	0.026	0.007
350	U	0.152	-0.035
351	C	0.743	0.460
352	A	0.187	0.701
353	C	-999	0.173
354	C	0.231	0.326
355	A	-0.042	0.371
356	G	0.019	-999
357	U	0.709	-0.008
358	A	0.743	0.864
359	U	0.210	0.110
360	G	1.071	0.097
361	U	0.368	-0.010
362	C	0.260	0.075
363	C	0.092	0.066
364	U	-0.014	-0.116
365	G	-0.022	-999
366	G	0.072	-0.039
367	A	0.418	1.561
368	A	0.364	0.615
369	G	-999	0.111
370	A	0.037	0.140
371	G	0.116	-0.069
372	A	0.204	0.363
373	A	0.233	0.637
374	G	0.000	-999
375	G	-0.001	0.031
376	U	0.084	-0.027
377	A	0.038	0.202
378	A	0.053	0.144
379	U	-0.006	-0.060
380	G	0.022	-999
381	G	0.000	-999
382	U	-0.062	-999
383	G	-999	0.173
384	A	0.066	-999
385	G	0.419	0.036
386	A	0.000	0.510
387	U	0.271	0.016
388	U	0.263	-999
389	U	0.137	-0.128
390	C	0.069	0.073
391	U	0.091	0.109
392	C	-0.020	0.132
393	C	0.052	0.912
394	C	0.339	1.114
395	A	0.062	0.904
396	C	0.000	0.314
397	G	0.251	-999
398	A	0.055	0.240
399	U	-0.075	0.051
400	U	0.078	-0.089
401	G	0.000	-999
402	C	0.057	1.249
403	U	0.090	-999
404	C	0.068	0.521
405	C	0.084	0.130
406	U	-999	0.280
407	U	0.077	-0.057
408	C	-0.002	0.230
409	U	0.095	0.168
410	U	0.172	-0.040
411	C	0.083	0.162
412	U	0.280	-0.086
413	G	0.000	-999
414	U	0.079	-0.189
415	G	0.000	-999
416	A	0.079	0.478
417	A	0.015	0.467
418	A	0.045	0.236
419	G	0.069	-999
420	C	-0.001	-0.047
421	U	-0.054	-0.088
422	C	0.022	-0.023
423	U	0.184	0.071
424	A	-0.003	0.104
425	A	0.052	0.090
426	G	-0.001	-999
427	U	0.231	-0.417
428	A	0.092	0.422
429	G	0.085	-999
430	U	0.182	0.048
431	A	0.207	0.406
432	U	-999	-0.069
433	U	0.242	0.131
434	A	0.068	0.417
435	G	0.320	0.082
436	G	-0.023	-999
437	G	0.091	-999
438	U	-999	-0.036
439	U	0.113	-0.041
440	U	0.076	-0.006
441	C	-0.040	-0.048
442	C	0.218	-0.170
443	A	0.079	0.442
444	A	0.211	0.404
445	C	0.118	0.497
446	C	0.068	0.189
447	G	0.034	-999
448	G	-0.001	-0.125
449	U	-0.095	-0.152
450	C	-999	-0.106
451	A	0.240	0.189
452	A	-999	0.177
453	A	0.282	0.400
454	A	0.209	0.443
455	A	0.297	0.438
456	U	0.436	-0.104
457	C	0.377	-0.020
458	A	0.123	0.525
459	C	0.626	0.312
460	A	0.245	0.506
461	C	-999	0.340
462	U	0.196	-0.017
463	G	0.135	0.007
464	A	0.245	0.446
465	A	0.260	0.390
466	G	0.147	-999
467	U	0.331	-0.060
468	U	0.279	-0.003
469	U	0.649	-0.010
470	G	-999	-0.126
471	C	-0.043	0.070
472	U	0.140	-0.038
473	U	-0.002	-0.054
474	U	-999	-0.144
475	C	1.042	0.059
476	A	0.293	0.776
477	A	0.647	0.617
478	U	0.626	0.082
479	A	0.157	0.468
480	U	0.187	-0.137
481	G	-999	-999
482	A	0.028	0.079
483	U	0.356	0.057
484	G	-999	0.060
485	G	0.317	0.103
486	U	0.294	0.024
487	U	0.859	0.090
488	U	0.209	-999
489	U	0.977	0.063
490	A	0.568	0.968
491	U	1.086	0.261
492	C	0.036	0.015
493	C	0.284	-0.031
494	A	0.163	0.174
495	U	0.096	0.020
496	U	0.265	0.044
497	A	0.259	0.233
498	U	0.353	0.026
499	U	0.868	0.042
500	G	0.000	0.265
501	C	0.305	0.066
502	C	0.075	0.258
503	U	0.106	-0.023
504	G	-999	-999
505	G	0.146	-0.014
506	U	0.238	-0.008
507	C	0.277	0.577
508	C	0.791	0.723
509	A	0.229	0.448
510	U	0.100	0.034
511	U	0.161	0.007
512	U	0.270	-0.030
513	U	0.098	-0.015
514	G	0.672	-999
515	A	0.058	0.215
516	U	-999	-0.019
517	G	0.902	-0.228
518	C	1.604	0.101
519	A	0.254	1.175
520	A	0.227	0.721
521	A	1.066	1.036
522	G	0.000	0.157
523	G	-999	-999
524	G	-0.021	-999
525	A	0.175	0.523
526	A	0.280	0.832
527	C	0.134	0.369
528	C	-999	0.474
529	U	1.444	0.519
530	G	0.169	-999
531	C	0.400	0.447
532	C	1.369	1.430
533	A	0.191	2.007
534	C	1.044	1.314
535	U	0.114	0.251
536	U	0.553	0.075
537	U	0.292	0.093
538	C	0.000	0.423
539	U	1.415	-999
540	G	0.489	-999
541	C	0.031	0.078
542	U	-0.027	0.027
543	U	0.176	0.034
544	G	0.098	-999
545	G	0.582	0.071
546	G	-0.081	-999
547	C	0.440	0.388
548	A	0.233	0.619
549	U	0.517	-999
550	G	0.517	0.572
551	A	0.091	1.150
552	G	-0.030	-999
553	C	0.803	0.624
554	A	-0.037	-0.034
555	U	0.063	0.359
556	G	0.765	-999
557	A	0.272	0.997
558	A	0.178	0.135
559	C	0.384	0.204
560	C	-999	0.010
561	A	1.291	0.150
562	G	0.553	-999
563	U	0.169	-0.130
564	C	0.263	0.047
565	C	0.011	0.208
566	C	0.141	0.128
567	U	0.271	-999
568	U	0.120	-0.048
569	G	-999	-0.003
570	A	0.060	0.057
571	C	-999	-0.001
572	A	0.052	0.076
573	U	-0.062	-0.038
574	U	0.247	-0.093
575	U	-999	-999
576	C	-999	-0.037
577	U	0.163	-0.066
578	U	0.428	-0.176
579	C	0.177	-0.030
580	G	0.037	-999
581	A	0.220	0.198
582	G	0.000	-999
583	A	0.078	0.866
584	G	-999	-999
585	U	-0.012	-999
586	C	-999	0.247
587	A	-0.055	0.024
588	U	0.129	-0.193
589	G	0.000	-999
590	U	0.053	-0.174
591	C	0.796	-0.043
592	A	0.219	-0.003
593	G	0.113	-999
594	U	0.476	0.054
595	U	0.554	0.036
596	A	0.154	0.176
597	G	-999	-999
598	G	-0.025	-0.169
599	U	-999	-0.044
600	A	-999	0.158
601	G	0.354	-999
602	C	0.177	0.482
603	G	0.000	-999
604	U	0.084	-0.152
605	G	-0.084	0.004
606	A	0.052	0.178
607	A	0.031	0.100
608	G	0.077	-999
609	C	0.179	-0.024
610	C	0.177	0.303
611	G	-999	-999
612	G	-999	-0.120
613	C	0.217	0.041
614	A	-0.367	0.091
615	U	0.117	0.056
616	U	0.281	-0.116
617	U	1.109	0.018
618	U	0.629	-0.153
619	A	0.569	0.751
620	A	0.775	0.668
621	G	-999	-999
622	U	0.205	0.003
623	G	-999	0.047
624	C	-0.117	0.032
625	C	-0.074	0.250
626	U	0.375	-999
627	U	0.796	-0.207
628	A	0.810	0.801
629	U	0.548	0.241
630	C	0.916	-0.051
631	A	0.111	0.885
632	G	-999	-999
633	A	0.122	0.309
634	C	0.085	0.236
635	U	-999	-999
636	C	0.061	0.128
637	C	-0.035	0.381
638	C	-0.021	0.126
639	C	-999	0.369
640	C	0.250	0.885
641	U	0.224	0.185
642	C	0.431	0.309
643	C	1.416	0.076
644	A	0.634	1.232
645	G	-999	-999
646	A	0.304	0.462
647	A	0.256	0.625
648	U	-999	-999
649	C	-0.039	0.184
650	C	-0.011	0.231
651	G	-999	-999
652	C	-0.084	-0.049
653	U	-999	0.060
654	C	0.160	0.104
655	C	0.794	-0.061
656	A	0.243	0.304
657	C	0.000	0.148
658	U	1.252	0.030
659	A	1.210	1.041
660	U	0.495	-0.009
661	C	-999	0.399
662	U	0.038	0.180
663	G	-0.110	0.168
664	C	-0.028	0.016
665	U	-0.006	-999
666	U	0.041	-0.043
667	U	0.132	-0.155
668	C	0.322	-999
669	C	-999	0.142
670	U	0.017	0.026
671	G	0.548	0.133
672	C	0.251	0.743
673	G	-999	-999
674	C	-999	0.051
675	G	0.574	-999
676	A	0.655	0.678
677	G	-999	-999
678	U	0.871	0.296
679	A	1.086	1.659
680	G	0.000	-999
681	C	-0.066	0.497
682	U	-0.083	0.003
683	G	0.309	-999
684	U	0.522	0.133
685	U	0.138	-0.076
686	U	-0.037	0.048
687	C	0.431	-0.029
688	G	-0.140	0.133
689	A	-0.022	-999
690	U	0.583	-999
691	G	0.617	-999
692	U	0.380	-999
693	C	-0.027	4.260
694	C	0.453	-0.388
695	A	0.028	0.031
696	G	0.000	-999
697	A	0.118	0.165
698	C	-999	-0.016
699	C	-999	0.124
700	A	0.088	0.019
701	A	-0.030	0.057
702	G	-0.023	-999
703	A	0.137	1.117
704	G	0.000	-999
705	U	-0.050	-999
706	G	-999	0.527
707	U	-999	-999
708	U	-0.027	-999
709	G	-999	-999
710	C	-999	-999
711	C	-0.169	0.001
712	U	-0.117	-999
713	C	-999	-999
714	U	-0.085	-0.010
715	U	0.126	-999
716	C	-0.063	-999
717	C	-0.060	-999
718	U	-0.180	0.027
719	C	0.088	-999
720	U	0.214	-0.023
721	U	0.815	-0.323
722	A	0.517	0.526
723	G	0.883	-999
724	G	-999	-999
725	G	-999	0.066
726	A	1.425	0.279
727	C	-0.002	-0.038
728	U	0.076	-0.034
729	U	0.144	-0.057
730	C	-0.133	0.026
731	U	0.584	-999
732	G	0.340	0.039
733	A	0.575	-999
734	U	-999	0.311
735	C	0.152	-0.088
736	U	-999	-999
737	C	-999	0.087
738	G	0.429	-0.176
739	G	-999	-999
740	C	0.000	-999
741	G	0.166	0.042
742	A	0.396	0.165
743	A	0.160	0.213
744	G	0.000	-999
745	C	-0.037	-999
746	C	-999	-999
747	G	0.312	-999
748	G	0.323	0.009
749	U	0.475	-0.150
750	C	-999	-0.026
751	A	0.063	1.610
752	A	-0.052	0.211
753	G	0.000	-999
754	G	-0.005	-0.013
755	A	-0.094	0.191
756	A	0.134	0.049
757	U	0.829	-0.073
758	G	-999	-999
759	G	-999	-999
760	G	-999	-999
761	G	-999	-0.008
762	C	-999	-0.109
763	A	-0.084	0.071
764	U	0.000	-999
765	C	0.000	0.020
766	A	0.035	0.035
767	C	-999	-999
768	C	0.533	0.215
769	C	0.504	0.342
770	A	0.999	0.669
771	G	2.125	-999
772	U	2.077	-0.040
773	U	-999	-0.022
774	C	-999	-999
775	U	-0.138	0.029
776	U	-0.013	-999
777	G	-999	-999
778	G	-999	-999
779	U	-999	0.126
780	C	-999	-999
781	U	-999	-999
782	G	0.193	-0.140
783	C	-0.017	0.378
784	A	0.442	0.918
785	A	0.661	1.165
786	A	0.205	0.185
787	U	0.057	-999
788	C	-999	-999
789	G	0.080	-0.050
790	U	0.670	-0.048
791	U	0.634	-0.051
792	U	0.492	-999
793	G	-999	-999
794	C	-999	-999
795	G	-999	-999
796	G	0.534	0.057
797	A	0.204	0.193
798	C	0.240	-0.017
799	A	0.000	0.584
800	U	1.259	-999
801	G	-999	-999
802	C	-0.362	-0.012
803	C	0.514	-999
804	A	0.202	2.161
805	A	0.355	2.226
806	A	0.395	1.021
807	G	-999	-999
808	A	-999	0.167
809	A	-999	0.059
810	A	-999	0.000
811	G	-999	-999
812	C	-999	-999
813	A	-999	-999
814	G	-999	-999
815	U	-999	-0.912
816	C	-999	-999
817	U	-999	-0.284
818	A	-999	0.164
819	C	-999	0.045
820	C	-999	0.204
821	U	-999	-999
822	G	-999	-999
823	A	-999	0.124
824	A	-999	0.479
825	A	-999	0.362
826	G	-999	-999
827	C	-999	-999
828	U	-999	0.168
829	U	-999	-999
830	G	-999	-0.044
831	A	-999	0.141
832	C	-999	-0.105
833	A	-999	0.915
834	C	-999	-0.300
835	A	-999	0.609
836	G	-999	-999
837	U	-999	-999
838	G	-999	-999
839	U	-999	0.126
840	U	-999	-999
841	G	-999	-999
842	G	-999	0.019
843	A	-999	0.143
844	A	-999	-999
845	U	-999	-999
846	C	-999	-999
847	C	-999	-999
848	A	-999	-999
849	U	-999	-999
850	U	-999	-999
851	A	-999	-999
852	U	-999	-999
853	G	-999	-999
854	U	-999	-999
855	U	-999	-999
856	U	-999	-999
857	U	-999	-999
858	U	-999	-999
859	G	-999	-999
860	U	-999	-999
861	C	-999	-999
862	A	-999	-999
863	C	-999	-999
864	C	-999	-999
865	C	-999	-999
866	U	-999	-999
867	G	-999	-999
868	C	-999	-999
869	U	-999	-999
870	U	-999	-999
871	U	-999	-999
872	U	-999	-999
873	G	-999	-999
874	C	-999	-999
875	U	-999	-999

## Sheet: mini-vRNA8
mini-vRNA8
Position	Position in vRNA8	Base	SHAPE reactivity	DMS reactivity
1	1	A	0.022	0.082
2	2	G	0.020	0.015
3	3	U	0.075	0.000
4	4	A	0.117	0.057
5	5	G	0.088	0.000
6	6	A	0.072	0.022
7	7	A	0.075	0.032
8	8	A	0.060	0.075
9	9	C	0.079	0.032
10	10	A	0.221	0.112
11	11	A	0.128	0.163
12	12	G	0.092	0.026
13	13	G	0.063	0.000
14	14	G	0.068	0.029
15	15	U	0.182	0.016
16	16	G	0.044	0.027
17	17	U	0.122	0.056
18	18	U	0.249	0.016
19	19	U	0.134	0.000
20	20	U	0.149	0.022
21	21	U	0.168	0.000
22	22	U	0.247	0.000
23	23	A	0.442	0.284
24	24	U	0.288	0.032
25	25	C	0.665	0.359
26	26	A	0.360	0.258
27	27	U	0.407	0.095
28	28	U	0.401	0.000
29	29	A	0.368	0.172
30	30	A	0.194	0.159
31	31	A	0.205	0.155
32	32	U	0.352	0.000
33	33	A	0.821	0.389
34	34	A	0.435	0.399
35	35	G	0.210	0.000
36	36	C	0.119	0.077
37	37	U	0.127	0.000
38	38	G	0.253	0.000
39	39	A	0.175	0.185
40	40	A	0.187	0.339
41	41	A	0.185	0.781
42	42	C	0.176	0.993
43	43	G	0.212	0.052
44	44	A	0.134	0.132
45	45	G	0.142	0.000
46	46	A	0.140	0.225
47	47	A	0.160	0.326
48	48	G	0.124	0.000
49	49	G	0.152	0.000
50	50	C	0.215	0.225
51	51	U	0.531	0.062
52	52	C	0.181	0.174
53	53	U	0.203	0.000
54	54	U	0.388	0.036
55	55	A	0.313	0.352
56	56	U	0.293	0.057
57	57	C	0.111	0.192
58	58	U	0.128	0.042
59	59	C	0.168	0.068
60	60	U	0.258	0.076
61	61	U	0.393	0.069
62	62	G	-999	0.000
63	63	C	0.075	0.117
64	64	U	0.105	0.005
65	65	C	0.133	0.214
66	66	C	0.268	0.531
67	67	A	0.599	0.891
68	68	C	0.286	0.762
69	69	U	0.567	0.122
70	70	U	0.625	0.089
71	71	C	0.638	0.553
72	72	A	0.273	1.091
73	73	A	0.156	0.291
74	74	G	0.115	0.060
75	75	C	0.225	0.132
76	76	A	0.130	0.313
77	77	G	0.251	0.054
78	78	U	0.403	0.287
79	79	A	0.267	0.255
80	80	G	0.167	0.043
81	81	U	0.365	0.101
82	82	U	0.426	0.077
83	83	G	0.302	0.045
84	84	U	0.246	0.081
85	85	A	0.218	0.152
86	86	A	0.162	0.174
87	87	G	0.362	0.100
88	88	G	0.182	0.027
89	89	C	-999	0.099
90	90	U	0.232	0.036
91	91	U	0.405	0.068
92	92	G	0.265	0.044
93	93	C	0.34	0.156
94	94	A	0.423	0.347
95	95	U	0.418	0.129
96	96	A	0.641	0.641
97	97	A	0.395	0.506
98	98	A	0.276	0.537
99	99	C	0.050	0.215
100	100	G	0.271	0.108
101	101	U	0.187	0.045
102	102	U	0.473	0.050
103	103	A	1.043	1.135
104	104	U	0.909	0.056
105	105	C	0.607	0.132
106	106	U	0.113	0.085
107	107	G	0.669	0.230
108	108	U	0.493	0.042
109	109	U	0.433	0.059
110	110	C	0.208	0.932
111	111	G	0.259	0.091
112	112	A	0.152	0.664
113	113	A	0.129	0.655
114	114	G	0.069	0.040
115	115	C	0.072	0.174
116	116	U	0.188	0.063
117	117	G	0.138	0.091
118	118	U	0.367	0.000
119	119	U	0.132	0.068
120	120	U	0.153	0.053
121	121	U	0.179	0.079
122	122	C	0.117	0.164
123	123	U	0.080	0.076
124	124	G	0.129	0.062
125	125	U	0.227	0.107
126	126	A	0.429	0.418
127	127	A	0.291	0.256
128	128	U	0.357	0.045
129	129	U	0.350	0.108
130	130	U	0.547	0.081
131	131	U	0.476	0.070
132	132	C	0.465	0.273
133	133	A	0.484	0.684
134	134	A	0.681	0.650
135	135	U	0.910	0.106
136	136	C	0.305	0.277
137	137	U	0.688	0.159
138	138	A	0.708	0.408
139	139	U	0.539	0.085
140	140	G	0.175	0.048
141	141	U	0.197	0.071
142	142	C	0.106	0.107
143	143	U	0.405	0.062
144	144	U	0.851	0.099
145	145	A	0.409	0.608
146	146	C	0.085	0.055
147	147	U	0.130	0.059
148	148	U	0.120	0.066
149	149	C	0.061	0.107
150	150	U	0.179	0.039
151	151	U	0.469	0.087
152	152	C	0.460	0.258
153	153	A	0.719	1.364
154	154	A	0.890	1.540
155	155	U	0.222	0.135
156	156	C	0.160	0.188
157	157	A	0.125	0.160
158	158	G	0.069	0.058
159	159	C	0.148	0.146
160	160	C	0.179	0.952
161	161	A	0.292	0.747
162	162	C	0.055	0.307
163	163	C	0.031	0.122
164	164	U	0.236	0.078
165	165	U	0.690	0.303
166	166	A	0.566	1.142
167	167	U	0.459	0.142
168	168	U	0.608	0.114
169	169	U	0.425	0.130
170	170	C	0.123	0.329
171	171	U	0.343	0.336
172	172	U	0.898	0.117
173	173	C	0.576	0.445
174	174	A	1.227	0.554
175	175	A	0.735	1.195
176	176	A	0.207	1.052
177	177	C	0.183	0.257
178	178	U	0.226	0.069
179	179	U	0.242	0.087
180	180	C	0.141	0.090
181	181	U	0.111	0.151
182	182	G	0.795	0.263
183		G	0.127	0.018
184		G	0.936	0.119
185		A	0.612	0.732
186		U	0.445	0.240
187		C	0.319	0.275
188	687	C	0.275	0.385
189	688	G	0.257	0.108
190	689	A	0.661	0.035
191	690	U	0.695	0.069
192	691	G	0.861	0.044
193	692	U	0.204	0.000
194	693	C	0.417	1.296
195	694	C	-999	0.213
196	695	A	0.007	0.128
197	696	G	0.041	0.307
198	697	A	-999	0.031
199	698	C	-999	0.059
200	699	C	-999	0.255
201	700	A	-999	0.201
202	701	A	-999	0.073
203	702	G	-999	0.000
204	703	A	0.097	0.161
205	704	G	-999	0.127
206	705	U	0.151	0.009
207	706	G	0.129	0.010
208	707	U	-999	0.000
209	708	U	0.064	0.087
210	709	G	-999	0.000
211	710	C	-999	0.021
212	711	C	0.043	0.001
213	712	U	-999	0.016
214	713	C	-999	0.009
215	714	U	0.054	0.042
216	715	U	-999	0.050
217	716	C	-999	0.000
218	717	C	-999	0.009
219	718	U	0.063	0.062
220	719	C	0.088	0.089
221	720	U	0.196	0.001
222	721	U	0.485	0.033
223	722	A	0.609	0.142
224	723	G	0.395	0.277
225	724	G	0.034	0.072
226	725	G	0.238	0.020
227	726	A	0.561	0.292
228	727	C	0.040	0.123
229	728	U	0.174	0.000
230	729	U	0.262	0.203
231	730	C	0.221	0.141
232	731	U	0.688	0.295
233	732	G	0.412	0.107
234	733	A	0.405	0.000
235	734	U	-999	0.229
236	735	C	-999	0.000
237	736	U	0.129	0.043
238	737	C	-999	0.119
239	738	G	0.131	0.205
240	739	G	0.679	0.343
241	740	C	0.146	0.023
242	741	G	0.337	0.180
243	742	A	0.499	0.257
244	743	A	0.311	0.344
245	744	G	-999	0.179
246	745	C	0.102	0.018
247	746	C	-999	0.000
248	747	G	0.098	0.000
249	748	G	0.34	0.023
250	749	U	0.262	0.036
251	750	C	0.105	0.265
252	751	A	0.115	0.919
253	752	A	0.046	0.127
254	753	G	0.090	0.029
255	754	G	0.008	0.139
256	755	A	0.159	0.107
257	756	A	0.095	0.094
258	757	U	0.670	0.056
259	758	G	0.003	0.008
260	759	G	-999	0.000
261	760	G	0.076	0.000
262	761	G	0.089	0.312
263	762	C	0.086	0.112
264	763	A	0.153	0.111
265	764	U	-999	0.145
266	765	C	0.055	0.068
267	766	A	0.103	0.093
268	767	C	0.082	0.282
269	768	C	0.406	0.657
270	769	C	0.697	0.635
271	770	A	1.020	0.775
272	771	G	-999	0.089
273	772	U	1.096	0.109
274	773	U	0.270	0.004
275	774	C	0.056	0.058
276	775	U	0.092	0.048
277	776	U	-999	0.057
278	777	G	0.110	0.032
279	778	G	0.177	0.016
280	779	U	-999	0.041
281	780	C	-999	0.000
282	781	U	0.032	0.015
283	782	G	0.149	0.174
284	783	C	0.235	0.514
285	784	A	0.277	0.988
286	785	A	0.471	1.031
287	786	A	0.282	0.317
288	787	U	0.245	0.016
289	788	C	0.060	0.127
290	789	G	0.200	0.121
291	790	U	0.177	0.114
292	791	U	0.377	0.059
293	792	U	0.367	0.056
294	793	G	0.738	0.088
295	794	C	0.133	0.312
296	795	G	0.339	0.000
297	796	G	-999	0.000
298	797	A	0.110	0.144
299	798	C	0.284	0.221
300	799	A	0.959	0.449
301	800	U	0.565	0.050
302	801	G	0.307	0.083
303	802	C	0.194	0.154
304	803	C	0.170	0.479
305	804	A	0.541	0.827
306	805	A	0.986	0.824
307	806	A	0.937	0.657
308	807	G	0.400	0.000
309	808	A	0.507	0.626
310	809	A	0.390	0.656
311	810	A	0.334	0.737
312	811	G	0.073	0.623
313	812	C	0.384	0.235
314	813	A	0.544	0.262
315	814	G	-999	0.364
316	815	U	0.193	0.000
317	816	C	0.455	0.000
318	817	U	1.196	0.336
319	818	A	0.327	1.21
320	819	C	0.117	1.131
321	820	C	-999	0.414
322	821	U	0.722	-999
323	822	G	0.663	-999
324	823	A	0.689	-999
325	824	A	0.701	-999
326	825	A	0.586	-999
327	826	G	-999	-999
328	827	C	-999	-999
329	828	U	-999	-999
330	829	U	-999	-999
331	830	G	-999	-999
332	831	A	-999	-999
333	832	C	-999	-999
334	833	A	-999	-999
335	834	C	-999	-999
336	835	A	-999	-999
337	836	G	-999	-999
338	837	U	-999	-999
339	838	G	-999	-999
340	839	U	-999	-999
341	840	U	-999	-999
342	841	G	-999	-999
343	842	G	-999	-999
344	843	A	-999	-999
345	844	A	-999	-999
346	845	U	-999	-999
347	846	C	-999	-999
348	847	C	-999	-999
349	848	A	-999	-999
350	849	U	-999	-999
351	850	U	-999	-999
352	851	A	-999	-999
353	852	U	-999	-999
354	853	G	-999	-999
355	854	U	-999	-999
356	855	U	-999	-999
357	856	U	-999	-999
358	857	U	-999	-999
359	858	U	-999	-999
360	859	G	-999	-999
361	860	U	-999	-999
362	861	C	-999	-999
363	862	A	-999	-999
364	863	C	-999	-999
365	864	C	-999	-999
366	865	C	-999	-999
367	866	U	-999	-999
368	867	G	-999	-999
369	868	C	-999	-999
370	869	U	-999	-999
371	870	U	-999	-999
372	871	U	-999	-999
373	872	U	-999	-999
374	873	G	-999	-999
375	874	C	-999	-999
376	875	U	-999	-999
