# Supplementary material for: Self-Folding of Naked Segment 8 Genomic RNA of Influenza A Virus
Source: PLoS One. 2016 Feb 5;11(2):e0148281. doi: 10.1371/journal.pone.0148281 (PMC4743857; doi:10.1371/journal.pone.0148281)
Supplement: S2 Dataset — (XLSX) [file pone.0148281.s002.xlsx]

## Sheet: BPCount
Base pairs counts for secondary structure of vRNA8
i	j	GC	CG	AU	UA	GU	UG	GA	AG	AA	GG	UU	CC	AC	UC	CA	CU	%Canonical BP
1	875	2	0	1658	1	2	1	0	0	2	0	11	2	8	0	0	5	98.3
2	874	1726	1	1	0	5	3	0	1	0	8	1	0	6	14	0	1	98.2
3	873	2	3	4	0	3	1848	0	5	0	8	14	3	1	6	0	1	98.0
4	872	0	1	1718	0	4	0	0	10	2	3	2	0	179	1	0	0	89.7
5	871	5	0	16	0	1971	0	1	1	0	1	2	0	1	0	0	0	99.7
6	870	0	0	2039	0	4	0	0	1	1	0	2	0	0	0	0	0	99.8
7	869	0	0	2077	0	13	0	0	0	0	0	4	0	15	0	0	0	99.1
9	867	0	2229	0	0	0	1	0	13	1	0	0	12	1	0	4	3	98.5
11	866	0	1	2275	0	3	0	0	38	0	1	1	0	6	0	0	6	97.8
12	865	2275	0	1	0	32	0	5	2	0	6	0	1	21	3	0	0	98.4
13	864	2400	0	0	0	4	0	4	1	0	5	0	1	5	0	0	0	99.3
14	863	5191	0	0	0	2	0	1	0	0	0	0	1	2	16	0	0	99.6
15	862	1	0	0	5181	0	14	89	0	0	0	10	0	1	21	0	0	97.7
16	861	5363	0	3	1	1	0	17	0	0	9	0	1	1	18	0	0	99.2
19	844	0	19	0	6165	0	2249	3	1	2	1	4	0	0	1	4	0	99.8
20	843	0	0	0	8827	0	222	4	0	2	0	4	0	0	1	5	0	99.8
21	842	0	6	0	26	0	11113	0	39	0	1	20	0	0	1	0	0	99.5
22	841	0	4	1	227	0	10948	0	22	0	2	294	0	0	3	0	0	97.2
23	840	0	0	10849	0	70	1	0	680	3	0	253	0	2	0	0	14	92.0
25	838	0	9119	0	71	0	2480	0	8	3	3	1	1	0	0	539	7	95.4
26	837	0	0	12328	0	8	0	0	8	0	0	10	0	1	0	0	44	99.5
27	836	0	1844	0	5	0	12856	0	2	0	0	2	0	0	1	0	0	100.0
29	169	0	0	14705	0	0	0	0	0	4	0	1	0	0	0	0	0	100.0
30	168	9	0	10296	3	47	0	0	1	1	0	6	0	4334	1	0	11	70.4
31	167	0	0	14379	0	1	0	0	5	1	0	5	0	318	0	0	1	97.8
32	166	0	0	0	14690	0	8	0	0	10	0	1	0	0	0	0	0	99.9
33	165	0	0	12970	0	138	1	0	1514	20	8	7	0	48	0	2	1	89.1
34	164	0	0	14677	0	2	0	0	20	0	0	2	0	1	0	0	6	99.8
35	159	14470	0	0	0	0	0	1	0	1	1	0	0	232	2	0	0	98.4
36	158	0	9746	0	7	0	16	6	5	1	0	0	1	0	0	4870	58	66.4
37	157	0	0	0	14695	0	2	1	0	2	0	2	0	0	1	7	0	99.9
38	156	8392	0	0	0	5873	0	151	0	0	292	1	0	0	0	0	0	97.0
39	155	0	0	14633	0	33	0	0	0	1	0	3	0	40	0	0	0	99.7
43	151	53	0	2	0	13136	0	0	0	0	1517	1	0	0	0	0	1	89.7
44	150	0	0	14029	0	3	0	0	47	277	0	7	0	341	0	0	4	95.4
45	149	12639	0	0	0	4	0	0	0	0	2	1	0	2061	1	0	2	85.9
46	148	0	0	14684	0	8	0	0	3	2	0	3	0	9	0	0	0	99.9
47	147	0	0	13445	0	5	0	0	6	8	0	5	0	1240	0	0	0	91.4
48	146	1067	0	2356	1208	365	1	28	3	289	0	13	865	8444	52	3	16	34.0
49	89	14692	0	3	0	2	0	1	0	0	1	0	1	7	2	0	0	99.9
50	88	0	3091	0	1	0	11607	0	2	0	6	0	1	0	0	0	0	99.9
52	87	0	9510	0	0	0	10	0	0	0	2	2	33	0	0	216	4937	64.7
53	86	0	0	0	14581	0	78	41	0	1	0	1	0	0	2	4	0	99.7
54	85	0	0	0	13595	0	0	30	0	841	0	1	0	0	1	241	0	92.4
55	84	0	0	12757	0	2	0	0	0	3	0	1	0	1945	0	0	1	86.7
56	83	0	1	0	0	0	14697	0	0	0	4	5	0	0	2	0	0	99.9
57	80	0	14465	0	0	0	133	0	15	0	1	0	4	0	0	74	17	99.2
58	79	0	0	0	14704	0	1	0	0	0	0	1	0	0	0	3	0	100.0
60	77	0	2529	0	3893	0	6736	9	21	1495	0	0	0	0	3	20	0	89.5
61	76	0	0	0	13202	0	5	3	0	9	0	0	0	0	2	1488	1	89.8
62	75	12104	0	0	0	1068	2	8	0	0	0	1514	3	0	7	0	2	89.6
63	74	0	7107	0	3566	0	4003	0	1	0	1	0	0	0	1	31	0	99.8
64	73	0	0	0	14691	0	7	3	0	0	0	0	0	0	0	9	0	99.9
90	127	0	31	0	6365	0	6426	0	3	4	0	971	16	0	42	9	841	87.2
91	126	0	0	1	5068	0	695	5	0	2	3	4707	0	1	4224	4	0	39.2
92	125	8	0	1	0	14691	0	2	0	0	2	1	0	0	0	3	1	99.9
93	124	0	14474	0	0	0	174	0	50	0	5	0	0	0	0	5	1	99.6
94	123	0	0	10446	0	1	0	0	31	3973	0	1	0	257	0	0	0	71.0
96	120	2343	0	2862	0	1861	0	2	2	3	0	0	2	7634	1	0	0	48.0
97	119	0	0	14700	0	0	0	0	0	0	0	4	0	6	0	0	0	99.9
98	118	0	0	14450	0	2	0	0	11	0	0	0	0	247	0	0	0	98.2
99	117	0	3153	0	9595	0	1043	92	36	315	6	1	0	0	0	468	0	93.8
100	115	14703	0	0	0	0	0	0	0	0	2	0	3	0	1	0	0	100.0
101	114	0	2	0	8181	0	6523	0	0	0	2	0	0	0	1	1	0	100.0
102	113	0	0	0	14578	0	1	30	0	101	0	0	0	0	0	0	0	99.1
104	112	0	0	0	14691	0	3	1	0	1	0	14	0	0	0	0	0	99.9
105	111	0	2794	0	6626	0	4080	0	6	2	1	0	0	0	0	1197	1	91.8
175	468	0	0	14679	0	2	0	0	1	0	0	1	0	24	0	0	1	99.8
176	467	0	0	14702	0	1	0	0	1	0	0	0	0	3	0	0	0	100.0
177	466	0	4845	0	221	0	3694	0	8	0	0	0	3	0	0	5932	3	59.6
178	465	0	0	0	14656	0	6	1	0	1	0	1	0	0	1	41	0	99.7
179	464	0	0	0	14700	0	4	1	0	0	0	0	0	0	0	1	0	100.0
180	463	0	10991	0	20	0	3192	0	41	1	0	0	0	0	0	458	2	96.6
181	451	0	6	0	12110	0	2567	0	1	9	0	5	0	0	2	7	0	99.8
182	450	10275	0	0	0	4424	0	1	0	0	2	0	3	0	2	0	0	99.9
183	449	29	0	9782	1	1344	1	0	0	0	1	3113	2	370	38	0	24	75.9
184	448	0	9412	0	2	0	1	0	0	0	0	0	39	0	0	4980	272	64.0
185	447	0	7581	0	1	0	6677	0	0	0	0	406	1	0	3	0	39	96.9
189	444	0	3944	0	6012	0	4403	0	0	0	1	27	2	0	2	131	186	97.6
190	443	0	0	0	14692	0	1	0	0	2	0	0	0	0	2	11	0	99.9
191	442	6065	2	0	1	6938	0	174	0	0	0	2	1241	0	13	0	271	88.4
193	386	0	0	0	14654	0	2	3	0	2	0	0	0	0	0	49	0	99.6
194	385	0	6472	2	35	0	29	0	0	1	3	12	0	0	0	6776	1378	44.5
195	384	0	0	0	13496	0	1	1	0	7	0	8	0	0	0	1197	0	91.8
196	383	0	14544	0	0	0	2	0	0	0	0	0	0	0	0	30	134	98.9
197	382	2	0	0	160	11986	3	1357	0	0	5	1197	0	0	0	0	0	82.6
198	381	0	14687	0	0	0	0	0	2	0	1	0	1	0	0	14	5	99.8
199	380	0	14586	0	0	0	0	0	0	0	0	0	0	0	0	20	104	99.2
200	379	0	0	11813	0	0	0	0	1503	103	0	0	0	1285	0	0	2	80.3
201	378	0	10	6	9428	3	308	91	2	16	3	1446	1	0	31	3354	11	66.3
202	377	0	0	0	13012	0	15	1521	0	9	0	0	0	0	0	151	0	88.6
204	376	56	0	28	9	1	1	50	9	1459	0	6294	936	24	4980	0	862	0.6
205	375	0	9424	0	21	0	3683	0	18	0	1520	7	0	0	0	33	3	89.3
206	374	0	14355	0	0	0	94	0	28	0	4	0	1	0	0	187	40	98.2
208	372	0	0	0	14606	0	3	100	0	0	0	0	0	0	0	1	0	99.3
209	371	0	0	0	36	0	14602	0	0	0	0	71	0	0	0	0	0	99.5
210	370	0	2	0	13410	0	826	0	0	0	0	4	0	0	0	468	0	96.8
211	369	0	9732	0	0	0	87	0	0	0	1	1	4	0	3	3356	1525	66.8
212	368	0	0	0	14699	0	6	5	0	0	0	0	0	0	0	0	0	100.0
213	246	5361	0	358	0	8135	0	9	5	4	231	8	3	592	1	0	0	94.2
214	245	71	1	1287	0	146	1	0	0	0	0	5494	2	2	1	0	7705	10.2
215	244	0	0	0	13802	0	1	877	0	1	0	0	0	0	1	28	0	93.8
218	241	14694	0	0	0	13	0	0	0	0	0	0	2	0	1	0	0	100.0
219	240	6093	0	209	0	7377	0	0	0	0	1	709	27	177	112	0	2	93.0
220	239	0	0	13466	0	3	0	0	820	59	0	0	0	358	0	0	1	91.6
221	237	14101	0	3	0	394	3	6	0	3	5	0	0	189	5	0	1	98.6
222	236	9999	0	1	0	31	0	0	2	0	0	2	64	950	3660	0	0	68.2
223	235	8726	0	0	0	1	1	0	0	0	2	0	5	2595	3380	0	0	59.3
224	234	6	0	9630	0	28	0	0	32	0	1	9	0	4967	35	0	1	65.7
225	233	12926	0	6	0	17	0	1	0	0	1	0	1	1754	1	0	0	88.0
250	291	13043	0	2	0	1595	0	2	0	0	3	0	1	44	19	0	0	99.5
251	290	0	2	0	3243	0	1	3	0	1601	0	0	0	0	0	9852	0	22.1
252	289	0	1	0	13274	0	1	9	0	4	0	0	0	0	0	1418	0	90.3
261	288	1	13945	0	0	0	287	0	24	0	1	3	2	0	0	1	446	96.8
262	287	14227	0	1	0	285	0	0	0	0	1	0	0	192	0	0	0	98.7
263	286	0	0	14318	0	2	0	0	2	1	0	10	1	272	102	0	1	97.4
265	284	0	1	0	12467	0	1516	1	0	2	0	5	0	0	714	3	0	95.1
266	283	0	13153	0	0	0	17	0	0	0	0	0	1513	0	3	7	13	89.6
268	281	0	14676	0	0	0	21	0	3	0	0	0	0	0	0	4	1	99.9
269	280	0	0	0	14706	0	1	0	0	0	0	0	0	0	0	2	0	100.0
270	279	11906	0	0	0	2794	0	0	0	0	9	0	0	0	0	0	0	99.9
293	347	1	0	1	0	14693	0	0	0	0	0	14	0	0	0	0	0	99.9
294	346	0	0	0	13162	0	0	5	0	1514	0	0	0	0	1	27	0	89.5
295	345	14440	0	0	0	23	0	4	0	0	0	0	0	243	0	0	0	98.3
296	344	0	0	0	14703	0	3	1	0	0	0	1	0	0	0	2	0	100.0
297	343	0	2	0	0	0	14703	0	4	0	0	1	0	0	0	0	0	100.0
298	342	0	0	14663	0	5	0	0	37	0	0	0	0	5	0	0	0	99.7
305	335	0	14709	0	0	0	0	0	0	0	0	0	1	0	0	0	0	100.0
306	333	1	0	11477	0	0	0	0	4	32	0	1	0	3193	0	0	0	78.0
307	332	0	0	0	14555	0	3	2	0	0	0	5	0	0	0	144	0	99.0
308	331	0	0	0	14700	0	3	2	0	1	0	0	0	0	2	2	0	100.0
312	327	11627	0	161	0	2022	0	9	3	0	3	0	0	879	5	0	0	93.9
313	326	0	7	0	13781	0	54	0	0	2	0	5	0	0	3	857	0	94.1
314	325	0	14605	0	0	0	13	0	0	0	0	0	1	0	0	16	74	99.4
315	324	0	14694	0	0	0	3	0	0	0	0	0	1	0	0	5	7	99.9
316	323	0	0	0	12069	0	1	24	0	1521	0	1	0	0	0	1094	0	82.1
317	322	0	14426	0	0	0	270	0	0	0	0	0	0	0	0	13	0	99.9
353	366	0	1105	1	10	0	9516	1	2587	3	1472	0	0	0	0	12	3	72.3
354	365	0	5846	0	4	0	6587	0	2256	4	8	0	0	0	0	4	0	84.6
355	364	0	0	14702	0	1	0	0	3	2	0	0	0	0	0	0	1	100.0
356	363	14627	0	0	0	1	0	0	0	0	0	0	3	18	61	0	0	99.4
394	415	0	2905	0	60	5	1555	10	7583	113	1781	0	0	0	0	697	0	30.8
395	414	0	0	14673	0	25	0	0	1	5	0	0	0	4	0	0	0	99.9
396	413	0	14581	0	0	0	92	0	2	0	0	0	21	0	0	4	9	99.8
397	411	2842	0	108	0	18	4	0	0	0	0	18	2	8869	2847	0	0	20.2
398	410	1	0	14643	0	3	0	0	1	1	0	0	0	60	0	0	0	99.6
417	440	0	0	14680	0	6	0	0	1	1	0	1	0	14	0	0	5	99.9
418	439	168	0	4463	1	230	0	0	150	13	0	94	36	9255	271	0	25	33.1
419	438	734	0	0	0	13954	0	14	0	0	2	1	0	0	0	0	3	99.9
420	437	0	13628	0	0	0	1	0	2	0	0	0	14	0	0	10	1053	92.7
421	436	0	4827	0	1181	0	2744	0	0	0	0	1682	73	0	12	2280	1909	59.5
422	435	0	7633	0	8	0	8	0	0	0	0	0	2	0	0	5068	1987	52.0
423	434	0	0	0	14686	0	1	19	0	0	0	0	0	0	0	2	0	99.9
424	433	303	71	3353	2	1806	6	9	3	7	10	2839	406	407	4133	0	1354	37.7
425	432	3	0	10474	0	0	0	0	0	0	0	1	0	4231	0	0	0	71.2
470	827	13175	0	0	0	4	0	3	0	0	1522	0	3	1	0	0	0	89.6
471	826	0	10351	0	0	0	0	0	2	1	0	0	1492	0	0	2837	24	70.4
472	825	0	1	0	13049	0	3	0	0	1	0	0	0	0	0	1654	0	88.7
473	824	0	0	0	14687	0	1	0	0	0	0	3	0	0	0	15	0	99.9
474	823	0	0	0	11293	0	3411	0	0	0	0	1	0	0	0	3	0	100.0
475	822	0	12354	0	0	0	652	0	454	0	1240	0	2	0	0	1	4	88.4
479	498	41	0	10676	0	2087	0	0	0	0	0	24	0	1874	0	0	4	87.1
480	497	0	17	0	12085	0	327	3	0	10	0	0	0	0	0	2266	0	84.5
481	496	101	1	277	1060	4718	2394	1460	447	49	4109	88	0	2	0	0	1	58.1
482	495	0	0	14135	0	5	0	0	74	37	0	0	0	457	0	0	0	96.1
483	494	0	0	0	14413	0	98	6	2	0	0	1	0	0	3	185	0	98.7
484	493	12623	0	1	0	95	0	137	0	1	7	32	959	202	649	1	1	86.5
485	492	1693	0	2	0	19	0	0	0	0	0	79	1387	235	11135	0	156	11.7
500	563	63	0	12	0	14621	0	0	0	0	9	2	0	0	0	0	0	99.9
502	562	0	11594	16	623	0	424	0	2	0	1	310	61	0	10	347	1319	86.1
503	561	1	0	0	14698	0	0	0	0	0	0	0	0	0	0	8	0	99.9
504	560	14702	0	0	0	0	0	4	0	0	0	0	0	0	2	0	0	100.0
505	559	13052	0	0	0	0	0	2	0	1	2	0	1	1647	1	0	0	88.8
506	558	0	0	0	14642	0	42	0	0	1	0	4	0	0	16	1	0	99.9
508	556	0	13134	0	0	0	385	0	6	0	0	2	26	0	0	414	737	91.9
509	555	0	0	14690	0	10	0	0	1	1	0	0	0	3	0	0	1	100.0
510	554	0	1	0	12393	0	3	34	2	2239	0	0	0	0	5	28	0	84.3
512	552	0	11283	0	17	0	3371	0	2	0	0	6	3	0	0	11	10	99.8
513	551	0	0	0	11375	0	2	3327	0	0	0	0	0	0	0	0	0	77.4
515	549	0	0	14663	0	3	0	0	7	12	0	0	0	21	0	0	1	99.7
516	548	0	0	0	8976	0	4	2	0	29	0	4	3	0	0	5687	1	61.1
517	547	8126	0	73	0	39	0	691	0	3	2	0	1418	4248	84	0	18	56.0
518	546	0	13094	0	0	0	73	0	1537	0	0	0	0	0	0	2	0	89.5
521	543	0	0	14697	0	0	0	0	3	0	0	1	0	5	0	0	0	99.9
522	542	4754	0	35	0	9843	0	12	0	0	3	6	0	53	2	0	0	99.5
523	541	4849	0	194	0	1828	7	5	0	8	0	13	8	7728	60	0	1	46.8
567	593	0	6	0	21	5	11020	18	0	0	3487	5	0	0	147	0	0	75.1
568	592	3	1	1	12820	4	145	583	48	281	639	73	0	0	8	104	0	88.2
569	591	13185	0	0	0	4	0	0	0	0	0	0	1513	3	3	0	2	89.7
570	590	0	0	13154	0	11	0	0	0	1	0	1522	0	17	1	0	4	89.5
571	589	0	12160	0	1427	0	220	1	5	1	0	7	1	0	1	774	112	93.9
572	588	0	0	14695	0	6	0	0	1	6	0	1	0	0	0	0	1	99.9
573	587	0	0	0	12122	0	1	4	0	2576	0	0	0	0	0	7	0	82.4
576	584	0	13145	0	0	0	5	0	0	0	0	0	1526	0	0	3	30	89.4
577	583	0	4736	0	5733	0	246	3	13	220	0	25	1	1	3	3720	7	72.9
578	582	0	14	0	11	0	9441	0	0	0	1	4553	1	0	683	0	5	64.4
596	821	0	0	14693	0	2	0	0	0	2	0	8	0	3	0	0	2	99.9
597	820	9749	0	0	2	1	0	0	0	0	4	0	72	488	4394	0	0	66.3
598	819	13399	0	0	0	4	0	1	0	0	1	0	0	1304	0	0	0	91.1
599	818	0	0	0	14699	0	5	1	0	0	0	1	0	0	1	3	0	100.0
600	817	0	0	14698	0	7	0	0	0	2	0	0	0	3	0	0	0	100.0
601	816	8957	1	0	0	1	0	1	0	0	0	1	2220	447	3080	0	1	60.9
603	657	14407	0	1	0	134	0	5	0	0	5	4	0	127	26	1	0	98.9
604	656	0	0	0	6241	0	2	91	1	1513	0	0	2	0	2	6857	0	42.4
605	655	9173	0	2	10	3632	0	1842	0	2	19	0	0	28	1	0	0	87.1
607	653	1	0	14126	0	238	0	0	1	2	0	234	1	25	0	0	79	97.7
608	652	8173	0	28	1	6247	0	16	0	0	3	4	5	178	49	0	1	98.3
609	651	0	3632	4	3189	0	567	0	203	128	0	60	1498	2	10	47	5365	50.3
611	625	11103	0	1	0	2339	0	320	0	12	16	4	2	891	14	0	0	91.4
612	624	9617	0	20	0	4918	0	74	0	0	15	13	0	47	2	0	0	99.0
613	623	1	12871	1163	0	18	212	0	3	36	0	299	0	1	0	28	74	97.0
614	622	0	0	12877	0	67	0	6	361	1213	0	28	0	144	0	0	10	88.0
615	621	0	46	0	662	0	13949	13	2	1	6	14	2	0	2	3	0	99.7
616	620	0	1	0	13289	0	108	6	0	2	0	3	0	0	1	1292	1	91.1
632	649	12141	0	7	240	819	13	88	10	0	1322	28	1	19	7	13	2	89.9
633	648	1	0	13013	0	119	0	0	3	1	0	1516	0	48	3	0	5	89.3
635	646	0	5	0	11020	0	3647	0	0	0	1	17	0	0	9	10	0	99.7
636	645	0	11161	0	10	0	27	0	0	0	0	2	0	0	0	3476	32	76.1
661	814	0	4474	0	2584	0	4123	27	515	165	6	3	2	1	1	2807	1	76.0
662	813	0	0	0	14364	0	2	0	0	226	0	1	0	0	1	115	0	97.7
663	812	13148	0	0	0	2	0	1	0	0	5	0	2	4	1547	0	0	89.4
664	811	0	8562	0	3429	0	2024	2	2	1	1	0	0	0	0	688	0	95.3
665	810	0	0	0	14532	0	0	2	0	0	0	2	0	0	0	173	0	98.8
666	809	0	0	3	13157	0	4	1	0	0	0	1537	0	0	0	6	0	89.5
667	808	0	3308	0	7931	0	1349	1214	1	9	5	0	0	0	0	890	0	85.6
668	807	0	14603	0	0	0	1	0	0	0	0	0	2	0	0	57	46	99.3
670	804	0	1	0	3003	0	0	62	0	9074	0	0	0	0	2	2566	0	20.4
671	803	5592	0	0	2	0	0	3	0	0	0	0	12	6853	2247	0	0	38.0
673	802	883	0	0	0	0	0	0	0	1	0	0	1551	12133	141	0	0	6.0
674	801	0	6921	6	7	0	2875	0	4869	3	15	0	0	0	0	7	6	66.7
675	800	5	0	1317	0	11822	0	0	0	1	0	1561	0	0	0	0	3	89.4
677	798	7472	0	1	0	7219	0	1	0	0	5	0	0	9	2	0	0	99.9
678	797	0	0	0	14695	0	5	0	0	2	0	0	0	0	0	8	0	99.9
681	796	0	12850	0	0	0	6	0	29	7	0	1	7	0	0	260	1549	87.4
682	795	0	608	3	2	0	11743	0	383	1	511	38	0	0	1	0	1418	84.0
683	794	13127	0	0	0	3	0	2	0	0	1	0	12	1534	31	0	0	89.3
684	793	0	108	2	24	0	10203	5	19	1	236	24	2201	1	74	13	1799	70.3
687	789	0	9819	0	2	3	3473	1	0	0	1262	21	0	0	0	0	127	90.4
688	788	8981	0	10	280	3741	0	10	2	0	1	3	1	376	65	1240	0	88.5
689	787	30	0	12134	0	6	0	1	0	11	0	0	0	2528	0	0	0	82.7
690	786	0	0	0	9378	0	55	5	70	5	1444	168	1	1	3552	30	1	64.1
694	782	1512	7017	0	2568	2	313	8	232	1	3024	0	2	2	8	20	0	77.6
695	781	0	0	13002	0	3	0	0	1261	275	0	2	0	167	0	0	0	88.4
696	780	12885	0	2	0	1584	1	7	0	0	0	4	2	127	97	0	0	98.4
697	779	4	0	10045	1054	3122	1	0	2	0	0	3	0	2	0	468	8	96.7
698	778	0	13092	0	1	0	26	0	0	0	2	0	1520	0	1	46	16	89.2
699	777	0	9455	1	0	0	13	0	8	1	0	453	6	0	0	270	4501	64.4
700	776	11	0	9328	0	3519	0	1	1	2	0	9	0	1828	0	3	4	87.4
701	775	0	0	11036	0	3	0	0	16	3344	0	0	0	309	0	0	0	75.1
702	774	14335	0	0	0	310	0	0	0	0	0	1	0	1	61	0	0	99.6
703	773	3269	0	9326	0	140	0	0	1	1	0	1537	2	427	3	0	1	86.6
704	767	14680	0	0	0	12	0	7	0	0	0	0	2	1	6	0	0	99.9
705	766	0	1	0	13721	0	944	1	0	0	0	11	0	0	20	10	0	99.7
706	765	13289	0	0	0	0	0	0	0	0	0	0	4	1401	15	0	0	90.3
708	763	0	0	0	14639	0	30	3	0	29	0	0	0	0	0	8	0	99.7
709	762	14391	0	0	0	5	0	8	0	0	0	0	2	291	12	0	0	97.9
710	761	0	14693	0	0	0	2	0	0	0	1	0	0	0	0	11	2	99.9
711	760	0	12466	0	260	0	460	0	4	9	0	3	1	0	1	1485	20	89.6
712	759	0	485	0	0	0	14222	0	1	0	0	1	0	0	0	0	0	100.0
713	758	0	14704	0	0	0	3	0	1	0	0	0	0	0	0	0	0	100.0
714	756	0	0	0	14656	0	5	44	0	0	0	0	0	0	1	2	0	99.7
715	755	0	0	0	14281	0	3	1	0	8	0	1	0	0	0	414	0	97.1
716	754	0	12253	0	0	0	3	0	0	0	0	0	0	0	0	2451	0	83.3
717	753	0	13122	0	0	0	30	0	0	0	0	0	1506	0	2	5	42	89.4
718	752	0	3	0	9044	0	4	0	0	2	0	9	1	0	1	4125	1519	61.5
731	751	0	0	0	13225	0	684	0	0	1	0	747	0	0	34	16	0	94.6
732	750	14691	0	0	0	0	0	1	0	0	0	0	0	0	17	0	0	99.9
733	749	0	0	13284	0	1410	0	0	0	4	0	10	0	1	0	0	1	99.9
736	748	0	466	0	8566	0	5306	1	157	4	4	0	0	0	3	203	0	97.5
737	747	0	13084	0	0	0	0	0	1	0	2	1	0	0	0	2	1620	88.9
738	746	13059	0	0	0	1	0	2	0	0	4	0	4	0	1639	0	0	88.8
739	745	12857	0	2	0	184	0	8	1	0	2	969	11	122	316	0	236	88.7
740	744	0	14602	0	0	0	5	0	1	0	1	1	42	0	0	10	44	99.3
Base pair counts in the table are based on an alignment of all unique sequences of segment 8 vRNA8. Base pairs i-j correspond to secondary structure of vRNA8 in Figure 1. Canonical pairs are to the left of the vertical line separating the UG and GA columns. Pairs are colored when they were consistent (in green) or compensatory (in blue) mutations (with respect to the most frequently observed base…
